# Supplementary material for: Characterization of the visceral and neuronal phenotype of 4L/PS-NA mice modeling Gaucher disease
Source: PLoS One. 2020 Jan 13;15(1):e0227077. doi: 10.1371/journal.pone.0227077 (PMC6957154; doi:10.1371/journal.pone.0227077)
Supplement: S1 Table — Data sheets show raw data of Fig 1A–1F, Fig 2A–2F, Fig 5A–5C; Fig 6A–6D and Fig 7A–7D. All other data are included in the main manuscript. (XLSX) [file pone.0227077.s001.xlsx]

## Sheet: Fig. 1
Fig.1A Body weight
age (weeks)	control							4L/PS-NA
8	18.8	16	21.1	24.6	21.9	23.8	24.4	20.1	19.8	20.6	30.6	24	25.9	26.7
12	19.8	17.1	20.8	26.4	24	26.5	26.4	23.1	23.7	25.2	34.7	28	29.4	33
18	20.5	21.8	25.8	27.1	26.7	27.3	29.8	20.4	22.6	24.3	31.7	27.7	29.7	32.6
Fig.1B Wire suspension
age (weeks)	control							4L/PS-NA
8	42	300	300	208	300	300	300	300	300	195	195	300	85	250
12	167	300	182	185	175	135	300	166	188	133	10	221	124	238
18	300	167	154	137	121	230	280	4	46	5	4	66	120	204
Fig.1C Beam Walk total slips
age (weeks)	control							4L/PS-NA
8	2	2	0	1	0	1	2	0	1	0	1	1	10	8
12	1	0	0	0	1	0	0	3	2	8	9	7	7	9
18	1	0	0	0	0	0	0	0*	26	19	22	18	29	30
Fig.1D Beam Walk active time
age (weeks)	control							4L/PS-NA
8	3.37	6.79	3.84	3.12	2.64	3.72	5.94	10.35	11.26	3.59	29.44	6.68	7.68	10.2
12	5.94	10.74	3.19	3.8	3.3	3.41	4.99	12.81	10.27	12.02	14.4	12.55	13.13	12.05
18	3.95	4.43	4.54	2.68	3.41	7.07	5.2	12.56*	22	21.29	21.1	16.5	28.83	20.99
Fig.1E Rota Rod
age (weeks)	control							4L/PS-NA
12	59.67	28	13.33	94	124	101.33	118	41	78	50	36	25.67	58.33	61.33
18	144.33	154.33	52.67	176.33	76	124	128.33	38.67	53		75.67	45	77	76.67
Fig.1F Pasta Gnawing
age (weeks)	control							4L/PS-NA
12	2.33	1.13	5.25	11.33	1.9	5.17	2	2	10.67	1.6	2.22	2	3.57	2.43
18	4.14	4.14	8	3.14	4.14	9	4.33	3	1.4	0*	2.38	3.6	1.33	2.11
* in red: excluded by Grubb's outlier test

## Sheet: Fig.2
Fig.2A Liver
age (weeks)	control																4L/PS-NA
5	1.171	1.016	1.732	1.788	1.321												1.236	1.553	1.562	1.365	1.431	1.231
12	1.554	0.931	0.882	1.471	0.83	1.065	1.189										1.925	1.821	1.431	1.33	1.245	1.743	1.632
18	1.468	1.493	0.927	1.043	1.116	1.184	0.948	1.302	1.398	1.173	0.986	1.348	1.057	1.017	1.023	0.909	1.575	1.112	1.122	1.631	1.707	1.25	1.739	1.911	1.865	1.084	1.509	1.672	1.129	1.272	1.44
Fig.2B Lung
age (weeks)	control																4L/PS-NA
5	0.161	0.139	0.221	0.183	0.185												0.209	0.231	0.195	0.189	0.192	0.251
12	0.16	0.134	0.145	0.188	0.151	0.14	0.227										0.461	0.37	0.526	0.29	0.344	0.417	0.427
18	0.21	0.218	0.161	0.308	0.38	0.22	0.145	0.163	0.143	0.174	0.157	0.083	0.165	0.173	0.172	0.162	0.519	0.334	0.399	0.557	0.507	0.381	0.46	0.438	0.53	0.41	0.482	0.521	0.4	0.392	0.347
Fig.2C Spleen
age (weeks)	control																4L/PS-NA
5	0.091	0.065	0.108	0.105	0.112												0.053	0.209	0.163	0.121	0.112	0.118
12	0.144	0.075	0.056	0.073	0.054	0.06	0.092										0.149	0.163	0.174	0.135	0.135	0.142	0.162
18	0.074	0.093	0.077	0.089	0.091	0.073	0.06	0.057	0.065	0.063	0.079	0.134	0.092	0.087	0.072	0.206	0.15	0.123	0.108	0.168	0.146	0.112	0.14	0.139	0.141	0.105	0.133	0.162	0.134	0.158	0.111
Fig.2D Thymus
age (weeks)	control																4L/PS-NA
5	0.064	0.058	0.083	0.079	0.081												0.097	0.081	0.087	0.083	0.081	0.085
12	0.032	0.031	0.025	0.041	0.02	0.034	0.014										0.066	0.026	0.057	0.072	0.041	0.024	0.029
18	0.021	0.026	0.038	0.033	0.03	0.031	0.028	0.024	0.021		0.033	0.035	0.033	0.032	0.086	0.059	0.064	0.055	0.083	0.051	0.051	0.02	0.036	0.029	0.034	0.042	0.032	0.047	0.045	0.049	0.069
Fig.2E Cerebellum
age (weeks)	control																4L/PS-NA
5	0.034	0.032	0.021	0.024	0.031												0.035	0.028	0.027	0.031	0.027	0.031
12	0.038	0.037	0.049	0.037	0.036	0.038	0.056										0.032	0.04	0.036	0.033	0.032	0.035	0.035
18	0.03	0.033	0.038	0.038	0.037	0.043	0.031	0.034	0.03	0.035	0.036	0.039	0.036	0.034	0.033	0.023	0.032	0.027	0.028	0.028	0.032	0.022	0.031	0.039	0.025	0.025	0.025	0.026	0.031	0.037	0.028
Fig.2F Brain Hemisphere
age (weeks)	control																4L/PS-NA
5	0.195	0.192	0.153	0.173	0.183												0.179	0.181	0.211	0.178	0.188	0.182
12	0.216	0.204	0.218	0.202	0.192	0.188	0.157										0.197	0.205	0.226	0.224	0.209	0.171	0.191
18	0.189	0.186	0.189	0.194	0.198	0.214	0.204	0.197	0.195	0.202	0.197	0.209	0.207	0.214	0.179	0.158	0.187	0.177	0.172	0.201	0.207	0.189	0.206	0.193	0.162	0.178	0.208	0.196	0.194	0.213	0.185

## Sheet: Fig.5
Fig.5A Glucocerebrosidase
age (weeks)	control					4L/PS-NA
5	6.59764	5.91457	3.97895	5.48778	4.1603	3.01454	4.76531	5.2766	4.0966	4.79569
12	4.98441	4.60053	10.2374	5.80373	8.12139	7.64987	6.83331	4.8246	7.29029	3.87345
18	5.23794	6.92629	3.78839	4.97097		3.90696	4.10709	2.15159	6.22131	4.41733
Fig.5B Glucosylceramide
age (weeks)	control					4L/PS-NA					C57/Bl6
5	6	3.4	4.3	2.6	4	38.1	19	15.5	24.3	27.4
12	8.8	7.9	4.9	5.1	9.7	129.4	113.1	75.7	88	56.6	0.9	0.7	0.5
18	17.7	10.1	7.1	8.2	8.8	302.3	194.3	77.8	174.8	148.8
Fig.5C Glucosylsphingosine
age (weeks)	control					4L/PS-NA					C57/Bl6
5	561.5	575.2	520.9	587.1	105.8	2577.7	2740.7	2233.2	2454.8	2524.7
12	748.1	744.7	927.1	727.7	709.6	6177.5	6023.1	4605.6	4744.1	5323.8	7.6	6.5	7.3
18	809.9	996.5	769.8	958.6	713.9	8781.9	5994.3	7626.4	5882.9	6548.4

## Sheet: Fig.6
Fig.6A GFAP in Cortex
age (weeks)	control							4L/PS-NA
5	2.01334	2.15632	3.83644	2.91233	2.07825	2.25727	2.65144	3.54668	2.43519	3.42254	3.56686	3.0053	2.74602	2.6705
12	2.39398	1.8183	2.15627	2.40738	2.16976	1.67136	2.34152	6.51445	7.74246	7.71442	8.24956	8.55426	10.8847	8.68843
18	2.46585	2.50976	2.37702	4.83078	5.04439	2.01627	2.29609	7.09309	10.2129	11.4653	8.79752	5.6447	11.1138	10.2085
Fig.6B GFAP in Hippocampus
age (weeks)	control							4L/PS-NA
5	7.02338	7.61907	8.97753	8.63151	8.07888	8.57614	8.19462	9.12094	7.73067	8.73486	8.82023	8.1454	6.90785	8.04619
12	8.80505	6.5676	7.68973	8.1492	7.71182	7.70856	8.50658	9.88118	10.2688	9.54442	10.3063	10.1307	11.7948	9.40206
18	8.38782	8.56737	8.26665	8.28055	8.26343	7.55632	7.94734	9.64525	10.6228	10.3628	9.2961	9.38693	10.3802	10.852
Fig.6C IBA1 in Cortex
age (weeks)	control							4L/PS-NA
5	1.57022	2.19911	4.2041	2.32228	1.40909	1.31314	0.842467	1.8484	2.06922	1.91136	1.92038	1.63288	2.03118	3.18281
12	1.05758	1.33676	1.40987	0.851868	1.37329	1.75863	1.05018	2.57935	2.73099	4.41161	1.79821	2.72127	4.04809	1.678
18	1.29369	1.66342	1.00571	2.00121	1.79908	1.14465	1.63604	2.57634	3.11941	4.1937	2.79651	2.08176	2.72193	3.65673
Fig.6D IBA1 in Hippocampus
age (weeks)	control							4L/PS-NA
5	0.733211	1.05975	1.64768	1.16703	0.598752	0.658884	0.368801	1.04827	1.19618	1.12496	1.33034	1.04927	0.790423	1.43045
12	0.908812	0.715964	0.653555	0.51788	0.60674	0.76627	0.696002	2.04282	1.92861	2.66953	0.996102	1.87832	3.40723	1.05466
18	0.93187	0.793329	0.561067	0.982377	1.1016	0.594374	0.990451	2.18354	2.45339	2.80876	2.07614	1.76711	1.65787	2.52547

## Sheet: Fig.7
Fig.7A alpha-synuclein in Cerebellum
age (weeks)	control							4L/PS-NA
5	42.91	37.9	35.42	31.19	38.19	23.14	32.54	32.58	41.4	42.81	27.78	35.55	13.79	10.17
12	24.55	14.57	11.08	16.8	16.01	32.58	15.81	14.65	13.29	11.05	27.47	10.19	24.5	21.15
18	20.56	7.775	16.1	7.762	14.2	5.019	7.566	6.548	5.3	14.51	27.84	10.51	31.51	12.31
Fig.7B alpha-synuclein in Hippocampus
age (weeks)	control							4L/PS-NA
5	80.01	79.16	76.22	69.07	83.34	62.56	66.25	80.13	76.52	85.02	74.56	80.96	54.28	75.02
12	79.2	71.81	68.88	73.5	67.46	81.13	70.34	63.98	70.99	65.13	82.51	70.78	81.71	78.99
18	78.85	63.42	68.83	57.86	73.88	47.76	61.04	49.23	58.72	72.75	62.4	70.3	79.43	71.54
Fig.7C calbindin in Cerebellum
age (weeks)	control							4L/PS-NA
5	48.7757	55.4297	50.6011	49.9698	53.9036	51.6002	49.2502	47.7124	56.1442	55.0215	57.4931	56.8457	39.6884	43.5319
12	54.4318	48.7178	47.6866	45.5789	48.39	57.7874	57.7759	39.4364	25.2028	22.4486	37.1374	20.7727	33.6638	32.4537
18	32.8796	51.2944	55.9876	50.781	40.5769	23.8482	40.0587	16.8932	14.542	21.8643	16.5553	11.9745	14.5504	17.3097
Fig.7D calbindin in Hippocampus
age (weeks)	control							4L/PS-NA
5	1.293	2.141	2.493	2.563	1.906	1.542	0.99	1.377	1.244	1.114	1.468	0.968	0.326	1.355
12	1.125	1.015	1.569	0.879	1.546	1.665	1.407	1.249	1.918	0.658	1.092	0.894	1.357	0.962
18	0.675949	1.18611	1.12274	0.824213	0.462096	0.273977	0.600316	1.34742	1.71851	0.845467	1.0232	0.880956	1.8381	0.776897
